# Supplementary material for: Antioxidant Capacity of Free and Bound Phenolics from Olive Leaves: In Vitro and In Vivo Responses
Source: Antioxidants (Basel). 2023 Nov 23;12(12):2033. doi: 10.3390/antiox12122033 (PMC10740763; doi:10.3390/antiox12122033)
Supplement: Supplementary file 1 [file antioxidants-12-02033-s001.zip]

Archive with 1 entries (1 files):
- antioxidants-2719742-supplementary.pdf
